# Supplementary material for: BRP-Net: A discrete-aware network based on attention mechanisms and LSTM for birth rate prediction in prefecture-level cities
Source: PLoS One. 2024 Sep 12;19(9):e0307721. doi: 10.1371/journal.pone.0307721 (PMC11392232; doi:10.1371/journal.pone.0307721)
Supplement: S3 File — (ZIP) [file pone.0307721.s003.zip]

Archive with 1 entries (1 files):
- Data(The minimal underlying data necessary to replicate the results of the study are contained in this file..xls
